# Supplementary material for: Cellulase Production by Ultraviolet-Derived Mutant Trichoderma sp. Mut-4 Under Submerged Fermentation: Parameter Optimization and Large-Scale Application
Source: Int J Mol Sci. 2025 Aug 19;26(16):8000. doi: 10.3390/ijms26168000 (PMC12386674; doi:10.3390/ijms26168000)
Supplement: Supplementary file 1 [file ijms-26-08000-s001.zip]

Archive with 1 entries (1 files):
- ijms-3736389-supplementary.pdf
